# Supplementary material for: NADPH Oxidase 5 Is Essential for Molting and Oviposition in a Rice Planthopper Nilaparvata lugens
Source: Insects. 2020 Sep 18;11(9):642. doi: 10.3390/insects11090642 (PMC7564065; doi:10.3390/insects11090642)
Supplement: Supplementary file 1 [file insects-11-00642-s001.zip]

Archive with 3 entries (2 files):
- ╨┬╜¿╬─╝■╝╨/Oviposition behavior of dsGFP-treated female adult.mp4
- ╨┬╜¿╬─╝■╝╨/Oviposition behavior of dsNox5-treated female adult.mp4
- ╨┬╜¿╬─╝■╝╨/
